# Supplementary material for: Evidence for stronger discrimination between conspecific and heterospecific mating partners in sexual vs. asexual female freshwater snails
Source: PeerJ. 2022 Nov 24;10:e14470. doi: 10.7717/peerj.14470 (PMC9701497; doi:10.7717/peerj.14470)
Supplement: Supplemental Information 1 — Supplementary Table 1. Sexual mating frequency and duration data. Each row corresponds to mating data for one individual female. Mating frequency is given in number of mating attempts. Mating duration is given in seconds. Duration data is given both for total duration (summed duration of each mating attempt) and for average duration (summed duration of each mating attempt, divided by the number of mating attempts for that individual). Analyses for mating duration were executed using the total mating duration for each individual. Supplementary Table 2. Asexual mating frequency and duration data. Each row corresponds to mating data for one individual female. Mating frequency is given in number of mating attempts. Mating duration is given in seconds. Duration data is given both for total duration (summed duration of each mating attempt) and for average duration (summed duration of each mating attempt, divided by the number of mating attempts for that individual). Analyses for mating duration were executed using the total mating duration for each individual. Supplementary Table 3. Sexual mating frequency and duration discrimination scores. Discrimination scores were calculated by subtracting the mating frequency or duration of each sexual female with PEM from the mating frequency or duration with PAM. Supplementary Table 4. Asexual mating frequency and duration discrimination scores. Discrimination scores were calculated by subtracting the mating frequency or duration of each asexual female with PEM from the mating frequency or duration with PAM. [file peerj-10-14470-s001.xlsx]

## Sheet: Supplementary Table 1
	SexF/PAM Mating Frequency	SexF/PAM Mating Duration (sec)	SexF/PAM Total Mating Duration (sec)	SexF/PAM Average (mean) Mating Duration (sec)	SexF/PEM Mating Frequency	SexF/PEM Mating Duration (sec)	SexF/PEM Total Mating Duration (sec)	SexF/PEM Average (Mean) Mating Duration (sec)	Male-male Interaction Frequency	Male-male Interaction Total Duration (sec)
Snail ID
1S	1	242.72	242.72	242.72	1	74.64	74.64	74.64	4	2107.72
2S	1	2040.67	2040.67	2040.67	0	0	0	0	0	0
		1899.89
3S	2	346.79	2246.68	1123.34	0	0	0	0	1	2029.75
		589.2
		813.11
4S	3	496.36	1898.68	632.89	0	0	0	0	2	3523.99
5S	0	0	0	0	0	0	0	0	1	103.76
6S	1	986.35	986.35	986.35	0	0	0	0	4	1310.08
7S	0	0	0	0	1	102.25	102.25	102.25	4	262.44
8S	1	88.29	88.29	88.29	1	942.36	942.36	942.36	2	570.7
9S	0	0	0	0	0	0	0	0	0	0
10S	0	0	0	0	0	0	0	0	0	0
		919				44.6
		767.3
11S	3	31.86	1718.15	572.72	2	64.93	109.53	54.77	4	2420.22
		337.99
12S	2	168.99	506.98	253.49	1	1621.67	1621.67	1621.67	4	1118.64
13S	1	183.25	183.25	183.25	1	258.8	258.8	258.8	0	0
14S	1	36.71	36.71	36.71	1	64.02	64.02	64.02	0	0
		136.83
		30.34
15S	3	46.42	213.59	71.2	0	0	0	0	5	3840.13
16S	0	0	0	0	2		199.94	99.97	1	612.26
17S	1	50.06	50.06	50.06	0	0	0	0	2	586.78
		1214.21
		38.53
		63.71
		31.55
18S	6	25.79	1447.82	241.3	1	22.76	22.76	22.76	1	1423.86
		74.03
19S	1	306.86	306.86	308.86	0	0	0	0	2	915.96
20S	1	1488.18	1488.18	1488.18	0	0	0	0	1	3200.57
21S	0	0	0	0	1	32.77	32.77	32.77	2	344.97
22S	1	236.65	236.65	236.65	1	30.95	30.95	30.95	1	4152.03
23S	0	0	0	0	0	0	0	0	3	4378.67
		934.78				54.92
		228.16				70.39
24S	2		1162.93	581.45	3	177.19	302.49	100.83	1	57.65
		152.31
		182.34
		143.2
25S	4	136.23	613.78	153.45	1	59.16	59.16	59.16	4	2244.86
26S	1	696.3	696.3	696.3	1	42.78	42.78	42.78	3	2895.35
		985.75
27S	2	937.2	1922.95	961.48	0	0	0	0	1	2097.4
Sexual mating frequency and duration data. Each row corresponds to mating data for one individual female. Mating frequency is given in number of mating attempts. Mating duration is given in seconds. Duration data is given both for total duration (summed duration of each mating attempt) and for average duration (summed duration of each mating attempt, divided by the number of mating attempts for t…

## Sheet: Supplementary Table 2
	AsexF/PAM Mating Frequency	ASexF/PAM Mating Duration (sec)	AsexF/PAM Total Mating Duration (sec)	AsexF/PAM Average (Mean) Mating Duration (sec)	AsexF/PEM Mating Frequency	ASexF/PEM Mating Duration (sec)	AsexF/PEM Total Mating Duration (sec)	AsexF/PEM Average (Mean) Mating Duration (sec)	Male-male Interaction Frequency	Male-male Interaction Total Duration (sec)
Snail ID
1A	1	341.33	341.33	341.33	0	0	0	0	5	4026.42
2A	0	0	0	0	0	0	0	0	2	601.64
						1020
3A	1	1159.9	1159.9	1159.9	2	42.78	414.44	207.22	0	0
		253.95
		144.12
4A	3	38.53	436.59	145.53	1	20.02	20.02	20.02	0	0
5A	0	0	0	0	2		257.28	128.64	0	0
6A	1	33.07	33.07	33.07	1	30.04	30.04	30.04	1	283.38
7A	0	0	0	0	0	0	0	0	0	0
8A	0	0	0	0	1	65.23	65.23	65.23	1	126.21
9A	0	0	0	0	0	0	0	0	0	0
10A	0	0	0	0	1	85.26	85.26	85.26	0	0
		165.35
		30.95
11A	3	41.57	237.87	79.29	1	59.77	59.77	59.77	0	0
		49.76				183.86
12A	3		98.3	32.77	3		379.55	126.52	2	331.62
		23.67				82.52
		24.88				113.17
13A	0	0	0	0	0	0	0	0	3	2210.57
14A	1	28.22	28.22	28.22	1	42.78	42.78	42.78	2	2730.3
15A	1	413.53	413.53	413.53	1	91.02	91.02	91.02	4	1347.1
		705.1				71.91
		59.77
		27.61				27.91
16A	5	33.07	903.53	180.71	3	23.36	123.18	41.06	1	1614.39
		77.97
		41.26				92.84
		170.81				36.41
		184.77				52.79
		539.14				43.69
17A	4		935.99	234	5	84.65	310.38	62.08	2	612.87
						86.17
						74.33
18A	1	126.21	126.21	126.21	3	43.98	204.49	68.16	4	2829.21
						31.86
						15.47
						37.93
19A	0	0	0	0	4	30.04	115.3	28.82	0	0
20A	0	0	0	0	0	0	0	0	2	155.95
Asexual mating frequency and duration data. Each row corresponds to mating data for one individual female. Mating frequency is given in number of mating attempts. Mating duration is given in seconds. Duration data is given both for total duration (summed duration of each mating attempt) and for average duration (summed duration of each mating attempt, divided by the number of mating attempts for …

## Sheet: Supplementary Table 3
	SexF/PAM Total Mating Duration (sec)	SexF/PEM Total Mating Duration (sec)	SexF Mating Duration Discrimination Score	SexF/PAM Mating Frequency	SexF/PEM Mating Frequency	SexF Mating Frequency Difference Score
Snail ID
1S	242.72	74.64	168.08	1	1	0
2S	2040.67	0	2040.67	1	0	1
3S	2246.68	0	2246.68	2	0	2
4S	1898.68	0	1898.68	3	0	3
5S	0	0	0	0	0	0
6S	986.35	0	986.35	1	0	1
7S	0	102.25	-102.25	0	1	-1
8S	88.29	942.36	-854.07	1	1	0
9S	0	0	0	0	0	0
10S	0	0	0	0	0	0
11S	1718.15	109.53	1608.62	3	2	1
12S	506.98	1621.67	-1114.69	2	1	1
13S	183.25	258.8	-75.55	1	1	0
14S	36.71	64.02	-27.31	1	1	0
15S	213.59	0	213.59	3	0	3
16S	0	199.94	-199.94	0	2	-2
17S	50.06	0	50.06	1	0	1
18S	1447.82	22.76	1425.06	6	1	5
19S	306.86	0	306.86	1	0	1
20S	1488.18	0	1488.18	1	0	1
21S	0	32.77	-32.77	0	1	-1
22S	236.65	30.95	205.7	1	1	0
23S	0	0	0	0	0	0
24S	1162.93	302.49	860.44	2	3	-1
25S	613.78	59.16	554.62	4	1	3
26S	696.3	42.78	653.52	1	1	0
27S	1922.95	0	1922.95	2	0	2
Sexual mating frequency and duration discrimination scores. Discrimination scores were calculated by subtracting the mating frequency or duration of each sexual female with PEM from the mating frequency or duration with PAM.

## Sheet: Supplementary Table 4
	AsexF/PAM Total Mating Duration (sec)	AsexF/PEM Total Mating Duration (sec)	AsexF Mating Duration Discrimination Score	AsexF/PAM Mating Frequency	AsexF/PEM Mating Frequency	AsexF Mating Frequency Difference Score
Snail ID
1A	341.33	0	341.33	1	0	1
2A	0	0	0	0	0	0
3A	1159.9	414.44	745.45	1	2	-1
4A	436.59	20.02	416.57	3	1	2
5A	0	257.28	-257.28	0	2	-2
6A	33.07	30.04	3.03	1	1	0
7A	0	0	0	0	0	0
8A	0	65.23	-65.23	0	1	-1
9A	0	0	0	0	0	0
10A	0	85.26	-85.26	0	1	-1
11A	237.87	59.77	178.1	3	1	2
12A	98.3	379.55	-281.25	3	3	0
13A	0	0	0	0	0	0
14A	28.22	42.78	-14.56	1	1	0
15A	413.53	91.02	322.51	1	1	0
16A	903.53	123.18	780.34	5	3	2
17A	935.99	310.38	625.61	4	5	-1
18A	126.21	204.49	-78.28	1	3	-2
19A	0	115.3	-114.38	0	4	-4
20A	0	0	0	0	0	0
Asexual mating frequency and duration discrimination scores. Discrimination scores were calculated by subtracting the mating frequency or duration of each asexual female with PEM from the mating frequency or duration with PAM.
